# Supplementary material for: Lower Expression of SLC27A1 Enhances Intramuscular Fat Deposition in Chicken via Down-Regulated Fatty Acid Oxidation Mediated by CPT1A
Source: Front Physiol. 2017 Jun 29;8:449. doi: 10.3389/fphys.2017.00449 (PMC5489693; doi:10.3389/fphys.2017.00449)
Supplement: Supplementary file 1 [file Table1.XLSX]

## Sheet: Sheet1
Supplementary Table 1. The shared DEGs among four comparisons.
Note: A, WRR.D120.B-VS-WC.D120.B; B, WRR.D180.B-VS-WC.D180.B; C, WC.D120.B-VS-WC.D180.B; D, WRR.D120.B-VS-WRR.D180.B.
GeneID	NCBI_GN	Description
A and B and C and D		1
NM_001030956.1	FBXO32	Gallus gallus F-box protein 32 (FBXO32), mRNA
A and B and C		1
NM_001030956.1	FBXO32	Gallus gallus F-box protein 32 (FBXO32), mRNA
A and B and D		5
XM_418293.4	MSC	PREDICTED: Gallus gallus musculin (MSC), mRNA
NM_001030956.1	FBXO32	Gallus gallus F-box protein 32 (FBXO32), mRNA
XM_004944616.1	LOC770936	PREDICTED: Gallus gallus serine/threonine-protein kinase SRPK3-like (LOC770936), transcript variant X2, mRNA
NM_205044.1	MGP	Gallus gallus matrix Gla protein (MGP), mRNA
XM_426693.4	KY	PREDICTED: Gallus gallus kyphoscoliosis peptidase (KY), transcript variant X2, mRNA
A and C and D		2
XM_004935966.1	PPP3CA	PREDICTED: Gallus gallus protein phosphatase 3 (formerly 2B), catalytic subunit, alpha isoform (PPP3CA), transcript variant X5, mRNA
NM_001030956.1	FBXO32	Gallus gallus F-box protein 32 (FBXO32), mRNA
B and C and D		1
NM_001030956.1	FBXO32	Gallus gallus F-box protein 32 (FBXO32), mRNA
A and B		46
NM_204871.1	IL6ST	Gallus gallus interleukin 6 signal transducer (gp130, oncostatin M receptor) (IL6ST), mRNA
XM_418000.4	PPM1J	PREDICTED: Gallus gallus protein phosphatase, Mg2+/Mn2+ dependent, 1J (PPM1J), mRNA
NM_001044678.1	GADD45A	Gallus gallus growth arrest and DNA-damage-inducible, alpha (GADD45A), mRNA
NM_001031126.2	NRK	Gallus gallus Nik related kinase (NRK), mRNA
XM_418285.4	PREX2	PREDICTED: Gallus gallus phosphatidylinositol-3,4,5-trisphosphate-dependent Rac exchange factor 2 (PREX2), mRNA
NM_204252.1	FLT1	Gallus gallus fms-related tyrosine kinase 1 (vascular endothelial growth factor/vascular permeability factor receptor) (FLT1), mRNA
NM_205289.1	ITGA6	Gallus gallus integrin, alpha 6 (ITGA6), mRNA
XM_419259.4	CACNA1S	PREDICTED: Gallus gallus calcium channel, voltage-dependent, L type, alpha 1S subunit (CACNA1S), transcript variant X2, mRNA
XM_414078.4	NFATC3	PREDICTED: Gallus gallus nuclear factor of activated T-cells, cytoplasmic, calcineurin-dependent 3 (NFATC3), mRNA
NM_204272.1	RPL39	Gallus gallus ribosomal protein L39 (RPL39), mRNA
NM_001083920.1	SERPINE2	Gallus gallus serpin peptidase inhibitor, clade E (nexin, plasminogen activator inhibitor type 1), member 2 (SERPINE2), mRNA
XM_420313.4	CAPN6	PREDICTED: Gallus gallus calpain 6 (CAPN6), transcript variant X3, mRNA
NM_205477.1	MYH9	Gallus gallus myosin, heavy chain 9, non-muscle (MYH9), mRNA
NM_001199171.1	NDUFV3	Gallus gallus NADH dehydrogenase (ubiquinone) flavoprotein 3, 10kDa (NDUFV3), transcript variant 2, mRNA
XM_423102.3	PPP1R3C	PREDICTED: Gallus gallus protein phosphatase 1, regulatory subunit 3C (PPP1R3C), mRNA
NM_204227.1	CDH5	Gallus gallus cadherin 5, type 2 (vascular endothelium) (CDH5), mRNA
NM_204103.1	ADD3	Gallus gallus adducin 3 (gamma) (ADD3), mRNA
NM_205133.1	TNNC1	Gallus gallus troponin C type 1 (slow) (TNNC1), mRNA
NM_204145.2	ABCA1	Gallus gallus ATP-binding cassette, sub-family A (ABC1), member 1 (ABCA1), mRNA
NM_001190802.1	UQCR11	Gallus gallus ubiquinol-cytochrome c reductase, complex III subunit XI (UQCR11), nuclear gene encoding mitochondrial protein, mRNA
NM_001004765.1	AQP4	Gallus gallus aquaporin 4 (AQP4), mRNA
XM_004934538.1	LOC101748821	PREDICTED: Gallus gallus uncharacterized LOC101748821 (LOC101748821), mRNA
NM_204209.1	OGN	Gallus gallus osteoglycin (OGN), mRNA
NM_001098607.1	PCDH19	Gallus gallus protocadherin 19 (PCDH19), mRNA
NM_001257314.1	TRIM2	Gallus gallus tripartite motif containing 2 (TRIM2), mRNA
NM_001168006.1	DUPD1	Gallus gallus dual specificity phosphatase and pro isomerase domain containing 1 (DUPD1), mRNA
XM_004945286.1	RPS15A	PREDICTED: Gallus gallus ribosomal protein S15a (RPS15A), transcript variant X3, mRNA
XM_429063.3	FKRP	PREDICTED: Gallus gallus fukutin related protein (FKRP), partial mRNA
XM_418293.4	MSC	PREDICTED: Gallus gallus musculin (MSC), mRNA
NM_204787.1	VCAN	Gallus gallus versican (VCAN), mRNA
XM_004938558.1	TPP2	PREDICTED: Gallus gallus tripeptidyl peptidase II (TPP2), transcript variant X4, mRNA
XM_416018.4	MDFIC	PREDICTED: Gallus gallus MyoD family inhibitor domain containing (MDFIC), transcript variant X4, mRNA
NM_001030956.1	FBXO32	Gallus gallus F-box protein 32 (FBXO32), mRNA
XM_416095.4	PTPRB	PREDICTED: Gallus gallus protein tyrosine phosphatase, receptor type, B (PTPRB), mRNA
XM_004944616.1	LOC770936	PREDICTED: Gallus gallus serine/threonine-protein kinase SRPK3-like (LOC770936), transcript variant X2, mRNA
XM_416724.4	SIM2	PREDICTED: Gallus gallus single-minded homolog 2 (Drosophila) (SIM2), transcript variant X2, mRNA
XM_419014.3	SBK2	PREDICTED: Gallus gallus SH3-binding domain kinase family, member 2 (SBK2), mRNA
XM_004944681.1	LOC426075	PREDICTED: Gallus gallus leiomodin-3-like (LOC426075), mRNA
NM_001031315.1	CCDC50	Gallus gallus coiled-coil domain containing 50 (CCDC50), mRNA
NM_001030341.1	FLNB	Gallus gallus filamin B, beta (FLNB), mRNA
NM_205044.1	MGP	Gallus gallus matrix Gla protein (MGP), mRNA
XM_426693.4	KY	PREDICTED: Gallus gallus kyphoscoliosis peptidase (KY), transcript variant X2, mRNA
XM_422197.4	ASPM	PREDICTED: Gallus gallus asp (abnormal spindle) homolog, microcephaly associated (Drosophila) (ASPM), mRNA
XM_421607.3	DUSP13	PREDICTED: Gallus gallus dual specificity phosphatase 13 (DUSP13), mRNA
XM_004934541.1	SIM2	PREDICTED: Gallus gallus single-minded homolog 2 (Drosophila) (SIM2), transcript variant X1, mRNA
XM_419037.4	FHOD3	PREDICTED: Gallus gallus formin homology 2 domain containing 3 (FHOD3), mRNA
A and C		11
XM_004935966.1	PPP3CA	PREDICTED: Gallus gallus protein phosphatase 3 (formerly 2B), catalytic subunit, alpha isoform (PPP3CA), transcript variant X5, mRNA
XM_001232598.2	ATP5H	PREDICTED: Gallus gallus ATP synthase, H+ transporting, mitochondrial Fo complex, subunit d (ATP5H), transcript variant X1, mRNA
NM_205274.1	MYH11	Gallus gallus myosin, heavy chain 11, smooth muscle (MYH11), mRNA
XM_001231455.2	MYH13	PREDICTED: Gallus gallus myosin, heavy chain 13, skeletal muscle (MYH13), mRNA
NM_001030956.1	FBXO32	Gallus gallus F-box protein 32 (FBXO32), mRNA
NM_001199588.1	AMPD3	Gallus gallus adenosine monophosphate deaminase 3 (AMPD3), mRNA
XM_004936484.1	SAMD4A	PREDICTED: Gallus gallus sterile alpha motif domain containing 4A (SAMD4A), transcript variant X4, mRNA
NM_001257279.1	TRPC3	Gallus gallus transient receptor potential cation channel, subfamily C, member 3 (TRPC3), mRNA
XM_424774.4	C7	PREDICTED: Gallus gallus complement component 7 (C7), mRNA
XM_415731.4	GATSL2	PREDICTED: Gallus gallus GATS protein-like 2 (GATSL2), transcript variant X4, mRNA
NM_001278006.1	CACNG1	Gallus gallus calcium channel, voltage-dependent, gamma subunit 1 (CACNG1), mRNA
A and D		43
XM_004948113.1	LOC101747663	PREDICTED: Gallus gallus uncharacterized LOC101747663 (LOC101747663), mRNA
NM_001012916.1	HSPD1	Gallus gallus heat shock 60kDa protein 1 (chaperonin) (HSPD1), nuclear gene encoding mitochondrial protein, mRNA
XM_004935966.1	PPP3CA	PREDICTED: Gallus gallus protein phosphatase 3 (formerly 2B), catalytic subunit, alpha isoform (PPP3CA), transcript variant X5, mRNA
XM_414870.3	RBBP6	PREDICTED: Gallus gallus retinoblastoma binding protein 6 (RBBP6), transcript variant X6, mRNA
XM_415826.4	PHF12	PREDICTED: Gallus gallus PHD finger protein 12 (PHF12), mRNA
NM_001039601.1	AOX2P	Gallus gallus aldehyde oxidase 2 pseudogene (AOX2P), mRNA
NR_102406.1	TSG101	Gallus gallus tumor susceptibility gene 101 (TSG101), transcript variant 2, non-coding RNA
NM_001031248.1	GLS	Gallus gallus glutaminase (GLS), nuclear gene encoding mitochondrial protein, mRNA
NM_204396.1	CIP1	Gallus gallus cdk inhibitor CIP1 (p21) (CIP1), mRNA
NM_205003.2	HSPA8	Gallus gallus heat shock 70kDa protein 8 (HSPA8), mRNA
NM_001031011.1	SLMO1	Gallus gallus slowmo homolog 1 (Drosophila) (SLMO1), mRNA
NM_204221.2	FZD7	Gallus gallus frizzled family receptor 7 (FZD7), mRNA
NM_001031133.1	SLC20A2	Gallus gallus solute carrier family 20 (phosphate transporter), member 2 (SLC20A2), mRNA
XM_004939876.1	ASPH	PREDICTED: Gallus gallus aspartate beta-hydroxylase (ASPH), transcript variant X17, mRNA
XM_426662.3	SLC1A7	PREDICTED: Gallus gallus solute carrier family 1 (glutamate transporter), member 7 (SLC1A7), mRNA
NM_001109785.1	HSP90AA1	Gallus gallus heat shock protein 90kDa alpha (cytosolic), class A member 1 (HSP90AA1), mRNA
NM_204405.1	ANKRD1	Gallus gallus ankyrin repeat domain 1 (cardiac muscle) (ANKRD1), mRNA
NM_205291.1	SERPINH1	Gallus gallus serpin peptidase inhibitor, clade H (heat shock protein 47), member 1, (collagen binding protein 1) (SERPINH1), mRNA
XM_414618.4	MYOT	PREDICTED: Gallus gallus myotilin (MYOT), mRNA
NM_204450.2	CREB1	Gallus gallus cAMP responsive element binding protein 1 (CREB1), mRNA
XM_427836.4	HSPB7	PREDICTED: Gallus gallus heat shock 27kDa protein family, member 7 (cardiovascular) (HSPB7), mRNA
XM_413746.4	DNAJA4	PREDICTED: Gallus gallus DnaJ (Hsp40) homolog, subfamily A, member 4 (DNAJA4), partial mRNA
XM_418293.4	MSC	PREDICTED: Gallus gallus musculin (MSC), mRNA
XM_416263.4	KCNJ4	PREDICTED: Gallus gallus potassium inwardly-rectifying channel, subfamily J, member 4 (KCNJ4), transcript variant X2, mRNA
XM_425165.4	LRIG1	PREDICTED: Gallus gallus leucine-rich repeats and immunoglobulin-like domains 1 (LRIG1), partial mRNA
NM_001030956.1	FBXO32	Gallus gallus F-box protein 32 (FBXO32), mRNA
NM_001030746.1	MYF6	Gallus gallus myogenic factor 6 (herculin) (MYF6), mRNA
XM_004941645.1	PLA2G4B	PREDICTED: Gallus gallus phospholipase A2, group IVB (cytosolic) (PLA2G4B), mRNA
XM_004944616.1	LOC770936	PREDICTED: Gallus gallus serine/threonine-protein kinase SRPK3-like (LOC770936), transcript variant X2, mRNA
XM_414471.4	CXXC5	PREDICTED: Gallus gallus CXXC finger protein 5 (CXXC5), transcript variant X1, mRNA
XM_004941233.1	SYNPO2	PREDICTED: Gallus gallus synaptopodin 2 (SYNPO2), transcript variant X6, mRNA
NM_001012536.2	RHOG	Gallus gallus ras homolog family member G (RHOG), mRNA
XM_003643890.2	LOC100857302	PREDICTED: Gallus gallus T-cell-interacting, activating receptor on myeloid cells protein 1-like (LOC100857302), mRNA
XM_425948.3	KLHL38	PREDICTED: Gallus gallus kelch-like 38 (Drosophila) (KLHL38), mRNA
XM_004949787.1	ZNF628	PREDICTED: Gallus gallus zinc finger protein 628 (ZNF628), mRNA
XM_419574.4	C1ORF96	PREDICTED: Gallus gallus chromosome 3 open reading frame, human C1orf96 (C1ORF96), partial mRNA
NM_205044.1	MGP	Gallus gallus matrix Gla protein (MGP), mRNA
XR_213588.1	SLC4A5	PREDICTED: Gallus gallus solute carrier family 4, sodium bicarbonate cotransporter, member 5 (SLC4A5), misc_RNA
XR_213579.1	LOC101750430	PREDICTED: Gallus gallus uncharacterized LOC101750430 (LOC101750430), misc_RNA
XM_426693.4	KY	PREDICTED: Gallus gallus kyphoscoliosis peptidase (KY), transcript variant X2, mRNA
NM_001039602.1	SLC27A1	Gallus gallus solute carrier family 27 (fatty acid transporter), member 1 (SLC27A1), mRNA
XR_211086.1	LOC101748926	PREDICTED: Gallus gallus uncharacterized LOC101748926 (LOC101748926), misc_RNA
NM_001030703.1	JMJD6	Gallus gallus jumonji domain containing 6 (JMJD6), mRNA
B and C		6
XM_004946961.1	LOC431205	PREDICTED: Gallus gallus protein MANBAL-like (LOC431205), transcript variant X3, mRNA
XR_214017.1	LOC101752002	PREDICTED: Gallus gallus uncharacterized LOC101752002 (LOC101752002), misc_RNA
XM_003642341.2	LOC100859535	PREDICTED: Gallus gallus voltage-dependent calcium channel gamma-1 subunit-like (LOC100859535), mRNA
XR_214018.1	LOC101752042	PREDICTED: Gallus gallus uncharacterized LOC101752042 (LOC101752042), misc_RNA
XM_417496.4	BMP7	PREDICTED: Gallus gallus bone morphogenetic protein 7 (BMP7), partial mRNA
NM_001030956.1	FBXO32	Gallus gallus F-box protein 32 (FBXO32), mRNA
B and D		13
XM_004948875.1	LOC101747707	PREDICTED: Gallus gallus protein split ends-like (LOC101747707), mRNA
XM_003641316.2	MICAL2	PREDICTED: Gallus gallus microtubule associated monoxygenase, calponin and LIM domain containing 2 (MICAL2), mRNA
XM_415780.4	CCLI10	PREDICTED: Gallus gallus chemokine (CCLI10), mRNA
NM_001007839.1	YWHAH	Gallus gallus tyrosine 3-monooxygenase/tryptophan 5-monooxygenase activation protein, eta polypeptide (YWHAH), mRNA
NM_001007972.1	FAM46C	Gallus gallus family with sequence similarity 46, member C (FAM46C), mRNA
XM_418293.4	MSC	PREDICTED: Gallus gallus musculin (MSC), mRNA
NM_001110177.1	SOBP	Gallus gallus sine oculis binding protein homolog (Drosophila) (SOBP), mRNA
NM_001030956.1	FBXO32	Gallus gallus F-box protein 32 (FBXO32), mRNA
NM_205028.1	CNTFR	Gallus gallus ciliary neurotrophic factor receptor (CNTFR), mRNA
XM_004944616.1	LOC770936	PREDICTED: Gallus gallus serine/threonine-protein kinase SRPK3-like (LOC770936), transcript variant X2, mRNA
NM_205044.1	MGP	Gallus gallus matrix Gla protein (MGP), mRNA
XM_426693.4	KY	PREDICTED: Gallus gallus kyphoscoliosis peptidase (KY), transcript variant X2, mRNA
XM_004941358.1	PPFIBP2	PREDICTED: Gallus gallus PTPRF interacting protein, binding protein 2 (liprin beta 2) (PPFIBP2), transcript variant X7, mRNA
C and D		3
XM_004935966.1	PPP3CA	PREDICTED: Gallus gallus protein phosphatase 3 (formerly 2B), catalytic subunit, alpha isoform (PPP3CA), transcript variant X5, mRNA
NM_213580.2	MUSTN1	Gallus gallus musculoskeletal, embryonic nuclear protein 1 (MUSTN1), mRNA
NM_001030956.1	FBXO32	Gallus gallus F-box protein 32 (FBXO32), mRNA
